# Supplementary material for: Evaluation of selected drying models of white sapote (Casimiroa edulisL.) slices as affected by drying methods and pre-drying treatments
Source: Heliyon. 2024 Jan 10;10(2):e24440. doi: 10.1016/j.heliyon.2024.e24440 (PMC10827509; doi:10.1016/j.heliyon.2024.e24440)
Supplement: Multimedia component 1 [file mmc1.xlsx]

## Sheet: Henderson and Pabis Model
tme	MR of experimental for blanching	MR=aexp(-kt^n)	resudals			MR of experimental for control	0					0	1	1.0055	-0.0055022	3.02742e-05	tme	MR of experimental for control																1	MR of experimental for sodium chloride					MR of experimental for control						tme	MR of experimental for blanching
0	1	1.02907		0		1	1	0.98596	0.0140403	0.000197129		15	0.861869	0.843728	0.0181412	0.000329105	0	1	0.99351	0.00649043	4.21257e-05		0	1	0.966262	0.0337377	0.00113823	0	1	0	1	1		0	1	0.941395	0.0586051	0.00343456	0	1	0.938021	0.0619795	0.00384145			0	1	0.99809	0.00191009
15	0.900806	0.90598	-0.0051739	2.67692e-05		0.855913	0.87208	0.986901	-0.114822	0.013184		30	0.67845	0.694147	-0.0156968	0.000246389	15	0.855913	0.826755	0.0291581	0.000850194		15	0.904097	0.905175	-0.00107742	1.16084e-06	15	0.918349	0.904879	0.0134698	0.000181436		15	0.885282	0.885065	0.000216481	4.6864e-08	15	0.909234	0.906816	0.00241712	5.84249e-06			60	0.506603	0.522082	-0.0154787
30	0.801363	0.775017	0.0263461	0.000694116		0.62273	0.784311	0.988384	-0.204073	0.0416458		45	0.564032	0.566413	-0.00238043	5.66646e-06	30	0.62273	0.686369	-0.0636389	0.00404991		30	0.808194	0.840099	-0.0319044	0.00101789	30	0.836698	0.876037	-0.0393391	0.00154757		30	0.770563	0.82265	-0.0520865	0.002713	30	0.818467	0.860699	-0.0422317	0.00178351			120	0.329994	0.312064	0.0179295
45	0.627621	0.654376	-0.0267548	0.000715817		0.538841	0.61774	0.988903	-0.371163	0.137762		60	0.460818	0.459637	0.00118111	1.39502e-06	45	0.538841	0.569308	-0.0304672	0.00092825		45	0.745713	0.776615	-0.0309015	0.0009549	45	0.785262	0.836761	-0.0514997	0.00265222		45	0.713583	0.760791	-0.0472084	0.00222864	45	0.761015	0.808573	-0.0475587	0.00226183			180	0.202665	0.194272	0.00839308
60	0.534003	0.547515	-0.013512	0.000182574		0.485231	0.524808	0.989229	-0.464421	0.215686		75	0.37355	0.371424	0.00212646	4.52182e-06	60	0.485231	0.471935	0.0132958	0.000176778		60	0.700635	0.715998	-0.0153624	0.000236002	60	0.745484	0.789909	-0.0444253	0.00197361		60	0.671115	0.701151	-0.0300358	0.000902149	60	0.722078	0.753721	-0.0316427	0.00100126			240	0.148255	0.123955	0.0242998
75	0.466682	0.454874	0.0118079	0.000139426		0.425993	0.462582	0.989585	-0.527002	0.277732		90	0.313963	0.299118	0.0148452	0.00022038	75	0.425993	0.391046	0.0349475	0.00122133		75	0.663358	0.658752	0.00460591	2.12144e-05	75	0.718573	0.737754	-0.0191806	0.000367894		75	0.641734	0.644458	-0.00272411	7.42076e-06	75	0.691637	0.698098	-0.006461	4.17445e-05			300	0.045874	0.080483	-0.034609
90	0.373105	0.375706	-0.00260087	6.76452e-06		0.348835	0.386771	0.990038	-0.603267	0.363931		105	0.232009	0.240195	-0.00818579	6.70072e-05	90	0.348835	0.323907	0.024928	0.000621405		90	0.626081	0.605065	0.0210154	0.000441648	90	0.691663	0.682233	0.00943019	8.89286e-05		90	0.612353	0.59105	0.0213034	0.000453833	90	0.661196	0.643014	0.0181825	0.000330605			360	0.029432	0.0529629	-0.0235309
105	0.321653	0.308769	0.012884	0.000165998		0.288653	0.349	0.990384	-0.641384	0.411374		120	0.190943	0.192398	-0.0014551	2.11732e-06	105	0.288653	0.268218	0.0204351	0.000417595		105	0.560741	0.554963	0.00577806	3.3386e-05	105	0.618167	0.625014	-0.00684725	4.68849e-05		105	0.548145	0.541054	0.00709106	5.02831e-05	105	0.598463	0.589378	0.00908504	8.25379e-05			420	0.0254704	0.0352328	-0.00976246
120	0.272299	0.252647	0.0196518	0.000386193		0.247762	0.295284	0.990614	-0.69533	0.483484		150	0.113603	0.122659	-0.00905595	8.20103e-05	120	0.247762	0.222047	0.0257144	0.000661229		120	0.500658	0.508379	-0.00772118	5.96167e-05	120	0.57103	0.567521	0.00350865	1.23106e-05		120	0.491008	0.49448	-0.00347166	1.20524e-05	120	0.54087	0.537827	0.00304336	9.26202e-06			480	0.0225863	0.0236514	-0.0010651
150	0.155619	0.167239	-0.0116209	0.000135044		0.137902	0.180793	0.991207	-0.810414	0.656771		180	0.0696556	0.0776363	-0.00798068	6.36913e-05	150	0.137902	0.152085	-0.014183	0.000201158		150	0.440575	0.42526	0.0153153	0.000234559	150	0.523893	0.456252	0.067641	0.00457531		150	0.43387	0.411275	0.0225956	0.000510563	150	0.483278	0.442571	0.0407074	0.00165709			540	0.0191239	0.0160005	0.00312339
180	0.0882069	0.109274	-0.0210666	0.000443801		0.0738507	0.11916	0.991527	-0.872367	0.761025		210	0.0506164	0.0488414	0.00177497	3.15051e-06	180	0.0738507	0.104094	-0.0302429	0.000914633		180	0.377401	0.354452	0.0229489	0.000526651	180	0.401131	0.355342	0.0457891	0.00209664		180	0.400401	0.340432	0.0599687	0.00359625	180	0.39774	0.359099	0.0386412	0.00149314			600	0.0184487	0.010898	0.00755068
210	0.0622615	0.0706087	-0.00834718	6.96754e-05		0.0412278	0.0631896	0.991679	-0.928489	0.862092		240	0.0391036	0.0305648	0.0085388	7.29111e-05	210	0.0412278	0.0712043	-0.0299765	0.000898591		210	0.314226	0.294533	0.0196924	0.000387791	210	0.27837	0.268599	0.00977013	9.54555e-05		210	0.366932	0.280643	0.0862887	0.00744575	210	0.312202	0.287759	0.0244429	0.000597456			660	0.0167508	0.00746718	0.00928363
240	0.0449635	0.0451817	-0.000218268	4.76409e-08		0.0259911	0.047186	0.991745	-0.944559	0.892192		300	0.0289156	0.0118093	0.0171063	0.000292625	240	0.0259911	0.0486822	-0.0226911	0.000514886		240	0.244808	0.244096	0.000712616	5.07822e-07	240	0.159608	0.19734	-0.0377322	0.00142372		240	0.220347	0.23053	-0.0101838	0.000103709	240	0.203601	0.228008	-0.0244073	0.000595716			720	0.016073	0.00514391	0.0109291
300	0.0311976	0.0180378	0.0131599	0.000173182		0.0138839	0.0337045	0.991794	-0.95809	0.917936		360	0.0232561	0.00449376	0.0187624	0.000352027	300	0.0138839	0.0227272	-0.00884328	7.82036e-05		300	0.17539	0.166514	0.00887629	7.87885e-05	300	0.0408468	0.0982687	-0.0574219	0.00329727		300	0.0737613	0.154125	-0.080364	0.00645837	300	0.095	0.138892	-0.0438924	0.00192654			780	0.0143104	0.00356068	0.0107497
360	0.0274866	0.00699571	0.0204908	0.000419875		0.00998346	0.0294442	0.991809	-0.962365	0.926146		420	0.020191	0.00168816	0.0185029	0.000342357	360	0.00998346	0.0105951	-0.000611676	3.74147e-07		360	0.100666	0.112717	-0.0120514	0.000145237	360	0.0199962	0.0442168	-0.0242205	0.000586635		360	0.0578101	0.101968	-0.0441578	0.00194991	360	0.0539725	0.0816343	-0.0276618	0.000765178			840	0.0126616	0.00247565	0.0101859
420	0.0254962	0.00264682	0.0228494	0.000522095		0.00802301	0.0274926	0.991816	-0.964324	0.92992							420	0.00802301	0.00493349	0.00308952	9.54513e-06		420	0.00150071	0.0758041	-0.0743034	0.00552099	420	0.013299	0.0180833	-0.00478429	2.28895e-05		420	0.0178112	0.0668613	-0.0490501	0.00240591	420	0.0274203	0.0464831	-0.0190628	0.000363391			900	0.0118097	0.00172824	0.0100815
fiting constant												a	k	n	ssr	0.00211563							a	k	n	ssr	0.0107986		a	k	n	ssr	1.01897	a	k	n	ssr	0.0322724	a	k	n	ssr	0.0167566			a	k	n	ssr
a	k	n	SSR	0.00408138		a	k	n	ssr			1.0055	0.00944308	1.07895	x	0.00105781	a	k	n	ssr	0.0115862		0.966262	0.0033278	1.09924	x	0.00539929		0.918333	0.000157835	1.67575	1	0.509484	0.941395	0.00291012	1.12779	x	0.0161362	0.938021	0.000882715	1.34641		x	0.00837828		0.99809	0.0205161	0.843288	x
1.02907	0.00559326	1.15422	x	0.00204069		0.991842	0.00594866	1.12435		7.89088				R	0.9988		0.99351	0.0119468	1.00923	x	0.0057931				R	0.992					R	0.9847				R	0.976				R	0.9886						R	0.9966
R	9974					R	0.9968	x	x	3.94544				chi	0.000132227				R	0.9923					chi	0.000674911					chi	0.0636855				chi	0.00201703				chi	0.00104728						chi	0.000229181
chi	0.000255086					chi	0.49318												chi	0.000724138
[truncated: 16 more columns]

## Sheet: Expo. Model
blanching	tme	MR of experimental for blanching	MR of predictedfor blanching	MR of experimental for sodium meta bisulfite	MR of predicted for sodium meta bisulfite	MR of experimental for sodium chloride	MR of predicted fors odium chloride	MR of experimental for control	MR of predicted for control	tme	MR of experimental for blanching	MR of predictedfor blanching	MR of experimental for sodium meta bisulfite	MR of predicted for sodium meta bisulfite	MR of experimental for sodium chloride	MR of predicted fors odium chloride	MR of experimental for control	MR of predicted for control	tme	MR of experimental for blanching	MR of predictedfor blanching	MR of experimental for sodium meta bisulfite	MR of predicted for sodium meta bisulfite	MR of experimental for sodium chloride	MR of predicted fors odium chloride	MR of experimental for control	MR of predicted for control	d3p3			d3p4
blanching	0	1	1.05293	1	1.028	1	1.02472	1	0.996098	0	1	0.993372	1	1.04819	1	0.976091	1	1.01796	0	1	0.978276	1	0.951913	1	0.910699	1	0.927946
blanching	15	0.900806	0.886046	0.87208	0.872148	0.861869	0.835377	0.855913	0.825962	15	0.904097	0.911777	0.918349	0.95851	0.885282	0.89415	0.909234	0.933547	60	0.506603	0.561485	0.552727	0.64565	0.46016	0.608309	0.569312	0.660663
blanching	30	0.801363	0.745612	0.784311	0.739927	0.67845	0.681022	0.62273	0.684887	30	0.808194	0.836885	0.836698	0.876503	0.770563	0.819087	0.818467	0.856138	120	0.329994	0.322267	0.42894	0.437922	0.37524	0.406325	0.473634	0.470368
blanching	45	0.627621	0.627436	0.61774	0.627751	0.564032	0.555187	0.538841	0.567907	45	0.745713	0.768143	0.785262	0.801512	0.713583	0.750326	0.761015	0.785148	180	0.202665	0.184966	0.318855	0.297028	0.277372	0.271408	0.29153	0.334885
blanching	60	0.534003	0.52799	0.524808	0.532582	0.460818	0.452604	0.485231	0.470907	60	0.700635	0.705048	0.745484	0.732938	0.671115	0.687338	0.722078	0.720044	240	0.148255	0.106162	0.272671	0.201464	0.232146	0.181289	0.214115	0.238426
blanching	75	0.466682	0.444306	0.462582	0.45184	0.37355	0.368975	0.425993	0.390476	75	0.663358	0.647136	0.718573	0.67023	0.641734	0.629637	0.691637	0.660338	300	0.045874	0.0609321	0.125931	0.136646	0.160101	0.121094	0.147236	0.169751
blanching	90	0.373105	0.373886	0.386771	0.383339	0.313963	0.300798	0.348835	0.323782	90	0.626081	0.593981	0.691663	0.612887	0.612353	0.57678	0.661196	0.605583	360	0.029432	0.0349722	0.0706626	0.0926823	0.0949565	0.0808854	0.150957	0.120856
blanching	105	0.321653	0.314627	0.349	0.325224	0.232009	0.245219	0.288653	0.268479	105	0.560741	0.545192	0.618167	0.56045	0.548145	0.52836	0.598463	0.555369	420	0.0254704	0.0200724	0.053131	0.0628632	0.0726227	0.0540281	0.107526	0.0860453
blanching	120	0.272299	0.26476	0.295284	0.275918	0.190943	0.199909	0.247762	0.222623	120	0.500658	0.50041	0.57103	0.5125	0.491008	0.484006	0.54087	0.509318	480	0.0225863	0.0115207	0.0467266	0.042638	0.0661936	0.0360885	0.100905	0.0612611
blanching	150	0.155619	0.187485	0.180793	0.198599	0.113603	0.132858	0.137902	0.153069	150	0.440575	0.421579	0.523893	0.428556	0.43387	0.406154	0.483278	0.428355	540	0.0191239	0.00661232	0.0414876	0.0289199	0.0629744	0.0241056	0.0954356	0.0436157
blanching	180	0.0882069	0.132764	0.11916	0.142947	0.0696556	0.0882969	0.0738507	0.105245	180	0.377401	0.355167	0.401131	0.358361	0.400401	0.340824	0.39774	0.360262	600	0.0184487	0.00379517	0.036743	0.0196154	0.0579036	0.0161015	0.0917723	0.0310528
blanching	210	0.0622615	0.094014	0.0631896	0.10289	0.0506164	0.0586816	0.0412278	0.0723635	210	0.314226	0.299217	0.27837	0.299664	0.366932	0.286003	0.312202	0.302994	660	0.0167508	0.00217825	0.031306	0.0133044	0.0521324	0.0107551	0.0862572	0.0221085
blanching	240	0.0449635	0.0665742	0.047186	0.0740577	0.0391036	0.0389995	0.0259911	0.049755	240	0.244808	0.252081	0.159608	0.250581	0.220347	0.24	0.203601	0.254829	720	0.016073	0.00125022	0.0293502	0.00902394	0.0499331	0.00718399	0.0832185	0.0157404
blanching	300	0.0311976	0.0333835	0.0337045	0.0383676	0.0289156	0.0172255	0.0138839	0.0235218	300	0.17539	0.178915	0.0408468	0.175217	0.0737613	0.169002	0.095	0.180252	780	0.0143104	0.000717566	0.0174687	0.00612063	0.034529	0.0047986	0.0729793	0.0112066
420	360	0.0274866	0.0167401	0.0294442	0.0198774	0.0232561	0.00760828	0.00998346	0.01112	360	0.100666	0.126985	0.0199962	0.122519	0.0578101	0.119007	0.0539725	0.1275	840	0.0126616	0.00041185	0.0158583	0.00415141	0.028951	0.00320526	0.0709187	0.0079787
	420	0.0254962	0.00839432	0.0274926	0.010298	0.020191	0.00336047	0.00802301	0.005257	420	0.00150071	0.0901281	0.013299	0.0856701	0.0178112	0.0838013	0.0274203	0.090186	900	0.0118097	0.000236383	0.0130405	0.00281576	0.0246484	0.00214098	0.0686406	0.00568054

## Sheet: Lewis Model
tme	MR of experimental for blanching	MR of predictedfor blanching	MR of experimental for sodium meta bisulfite	MR of predicted for sodium meta bisulfite	MR of experimental for sodium chloride	MR of predicted fors odium chloride	MR of experimental for control	MR of predicted for control	tme	MR of experimental for blanching	MR of predictedfor blanching	MR of experimental for sodium meta bisulfite	MR of predicted for sodium meta bisulfite	MR of experimental for sodium chloride	MR of predicted fors odium chloride	MR of experimental for control	MR of predicted for control	tme	MR of experimental for blanching	MR of predictedfor blanching	MR of experimental for sodium meta bisulfite	MR of predicted for sodium meta bisulfite	MR of experimental for sodium chloride	MR of predicted fors odium chloride	MR of experimental for control	MR of predicted for control
0	1	1	1	1	1	1	1	1	0	1	1	1	1	1	1	1	1	0	1	1	1	1	1	1	1	1
15	0.900806	0.896522	0.87208	0.85279	0.861869	0.819656	0.855913	0.828513	15	0.904097	0.917117	0.918349	0.919351	0.885282	0.917431	0.909234	0.913418	60	0.506603	0.567129	0.552727	0.574862	0.46016	0.66658	0.569312	0.649026
30	0.801363	0.803752	0.784311	0.727252	0.67845	0.671836	0.62273	0.686433	30	0.808194	0.841103	0.836698	0.845207	0.770563	0.84168	0.818467	0.834332	120	0.329994	0.321635	0.42894	0.330466	0.37524	0.444329	0.473634	0.421235
45	0.627621	0.606239	0.61774	0.620193	0.564032	0.550674	0.538841	0.568719	45	0.745713	0.77139	0.785262	0.777042	0.713583	0.772183	0.761015	0.762093	180	0.202665	0.182409	0.318855	0.189973	0.277372	0.296181	0.29153	0.273392
60	0.534003	0.513088	0.524808	0.528895	0.460818	0.451364	0.485231	0.471191	60	0.700635	0.707454	0.745484	0.714375	0.671115	0.708425	0.722078	0.696109	240	0.148255	0.103449	0.272671	0.109208	0.232146	0.197428	0.214115	0.177439
75	0.466682	0.43425	0.462582	0.451037	0.37355	0.369963	0.425993	0.390388	75	0.663358	0.648818	0.718573	0.656762	0.641734	0.649931	0.691637	0.635839	300	0.045874	0.058669	0.125931	0.0627796	0.160101	0.131602	0.147236	0.115162
90	0.373105	0.367526	0.386771	0.38464	0.313963	0.303242	0.348835	0.323441	90	0.626081	0.595042	0.691663	0.603795	0.612353	0.596267	0.661196	0.580786	360	0.029432	0.0332729	0.0706626	0.0360896	0.0949565	0.0877232	0.150957	0.0747433
105	0.321653	0.311054	0.349	0.328017	0.232009	0.248554	0.288653	0.267975	105	0.560741	0.545723	0.618167	0.555099	0.548145	0.547034	0.598463	0.5305	420	0.0254704	0.01887	0.053131	0.0207465	0.0726227	0.0584745	0.107526	0.0485103
120	0.272299	0.263259	0.295284	0.27973	0.190943	0.203729	0.247762	0.222021	120	0.500658	0.500492	0.57103	0.510331	0.491008	0.501866	0.54087	0.484568	480	0.0225863	0.0107017	0.0467266	0.0119264	0.0661936	0.038978	0.100905	0.0314845
150	0.155619	0.188573	0.180793	0.203434	0.113603	0.136873	0.137902	0.152402	150	0.440575	0.420965	0.523893	0.431336	0.43387	0.422411	0.483278	0.404291	540	0.0191239	0.00606925	0.0414876	0.00685604	0.0629744	0.0259819	0.0954356	0.0204342
180	0.0882069	0.135075	0.11916	0.147948	0.0696556	0.0919559	0.0738507	0.104614	180	0.377401	0.354075	0.401131	0.364568	0.400401	0.355534	0.39774	0.337313	600	0.0184487	0.00344205	0.036743	0.00394128	0.0579036	0.017319	0.0917723	0.0132623
210	0.0622615	0.0967544	0.0631896	0.107595	0.0506164	0.0617793	0.0412278	0.0718106	210	0.314226	0.297814	0.27837	0.308135	0.366932	0.299246	0.312202	0.281431	660	0.0167508	0.00195208	0.031306	0.00226569	0.0521324	0.0115445	0.0862572	0.0086076
240	0.0449635	0.0693053	0.047186	0.0782488	0.0391036	0.0415056	0.0259911	0.0492932	240	0.244808	0.250492	0.159608	0.260438	0.220347	0.251869	0.203601	0.234806	720	0.016073	0.00110708	0.0293502	0.00130246	0.0499331	0.00769535	0.0832185	0.00558656
300	0.0311976	0.0355597	0.0337045	0.0413854	0.0289156	0.0187341	0.0138839	0.0232265	300	0.17539	0.177212	0.0408468	0.186051	0.0737613	0.178431	0.095	0.163451	780	0.0143104	0.000627859	0.0174687	0.000748735	0.034529	0.00512957	0.0729793	0.00362582
360	0.0274866	0.0182453	0.0294442	0.0218885	0.0232561	0.00845589	0.00998346	0.0109441	360	0.100666	0.125369	0.0199962	0.13291	0.0578101	0.126405	0.0539725	0.11378	840	0.0126616	0.000356077	0.0158583	0.000430419	0.028951	0.00341927	0.0709187	0.00235325
420	0.0254962	0.00936142	0.0274926	0.0115767	0.020191	0.00381668	0.00802301	0.00515677	420	0.00150071	0.0886929	0.013299	0.0949474	0.0178112	0.0895483	0.0274203	0.0792031	900	0.0118097	0.000201941	0.0130405	0.000247432	0.0246484	0.00227922	0.0686406	0.00152732

## Sheet: Page Model
blanching	d1p1	tme	MR of experimental for blanching	MR of predictedfor blanching	MR of experimental for sodium meta bisulfite	MR of predicted for sodium meta bisulfite	MR of experimental for sodium chloride	MR of predicted fors odium chloride	MR of experimental for control	MR of predicted for control	tme	MR of experimental for blanching	MR of predictedfor blanching	MR of experimental for sodium meta bisulfite	MR of predicted for sodium meta bisulfite	MR of experimental for sodium chloride	MR of predicted fors odium chloride	MR of experimental for control	MR of predicted for control	tme	MR of experimental for blanching	MR of predictedfor blanching	MR of experimental for sodium meta bisulfite	MR of predicted for sodium meta bisulfite	MR of experimental for sodium chloride	MR of predicted fors odium chloride	MR of experimental for control	MR of predicted for control
blanching	oven	0	1	1	1	1	1	1	1	1	0	1	1	1	1	1	1	1	1	0	1	1	1	1	1	1	1	1	d3p2			d3p3			d3p4
blanching	oven	15	0.900806	0.909965	0.87208	0.854301	0.861869	0.811784	0.855913	0.828594	15	0.904097	0.922585	0.918349	0.965289	0.885282	0.892994	0.909234	0.94545	60	0.506603	0.522147	0.552727	0.566475	0.46016	0.498616	0.569312	0.566478
blanching	oven	30	0.801363	0.811637	0.784311	0.723781	0.67845	0.68146	0.62273	0.686516	30	0.808194	0.848219	0.836698	0.912865	0.770563	0.788257	0.818467	0.881068	120	0.329994	0.311985	0.42894	0.409532	0.37524	0.34524	0.473634	0.409535
blanching	oven	45	0.627621	0.717445	0.61774	0.723781	0.564032	0.578246	0.538841	0.568784	45	0.745713	0.778787	0.785262	0.85322	0.713583	0.692486	0.761015	0.815573	180	0.202665	0.194216	0.318855	0.312652	0.277372	0.2559	0.29153	0.312655
blanching	oven	60	0.534003	0.630241	0.524808	0.514985	0.460818	0.493923	0.485231	0.471234	60	0.700635	0.714398	0.745484	0.790359	0.671115	0.606404	0.722078	0.751397	240	0.148255	0.123941	0.272671	0.246018	0.232146	0.196856	0.214115	0.246021
blanching	oven	75	0.466682	0.55096	0.462582	0.433217	0.37355	0.423904	0.425993	0.390408	75	0.663358	0.654893	0.718573	0.726706	0.641734	0.529731	0.691637	0.68972	300	0.045874	0.0804978	0.125931	0.197543	0.160101	0.155199	0.147236	0.197546
blanching	oven	90	0.373105	0.479734	0.386771	0.363953	0.313963	0.365151	0.348835	0.323442	90	0.626081	0.600021	0.691663	0.663886	0.612353	0.461841	0.661196	0.631169	360	0.029432	0.0529938	0.0706626	0.160999	0.0949565	0.124567	0.150957	0.161002
blanching	oven	105	0.321653	0.416294	0.349	0.305426	0.232009	0.315483	0.288653	0.267961	105	0.560741	0.549498	0.618167	0.603028	0.548145	0.401982	0.598463	0.576071	420	0.0254704	0.0352703	0.053131	0.132746	0.0726227	0.101375	0.107526	0.132749
blanching	oven	120	0.272299	0.360167	0.295284	0.256069	0.190943	0.273257	0.247762	0.221994	120	0.500658	0.503035	0.57103	0.544907	0.491008	0.349379	0.54087	0.524567	480	0.0225863	0.0236893	0.0467266	0.110486	0.0661936	0.0834265	0.100905	0.110489
blanching	oven	150	0.155619	0.267517	0.180793	0.17956	0.113603	0.206281	0.137902	0.152361	150	0.440575	0.421147	0.523893	0.438751	0.43387	0.262952	0.483278	0.432351	540	0.0191239	0.0160356	0.0414876	0.0926832	0.0629744	0.0692943	0.0954356	0.0926857
blanching	oven	180	0.0882069	0.196955	0.11916	0.125571	0.0696556	0.156779	0.0738507	0.104568	180	0.377401	0.352201	0.401131	0.347448	0.400401	0.197086	0.39774	0.35389	600	0.0184487	0.0109289	0.036743	0.0782707	0.0579036	0.0580099	0.0917723	0.078273
blanching	oven	210	0.0622615	0.143915	0.0631896	0.0876172	0.0506164	0.119813	0.0412278	0.0717651	210	0.314226	0.294271	0.27837	0.271102	0.366932	0.147203	0.312202	0.287954	660	0.0167508	0.00749342	0.031306	0.0664839	0.0521324	0.0488935	0.0862572	0.066486
blanching	oven	240	0.0449635	0.104466	0.047186	0.0610159	0.0391036	0.0919869	0.0259911	0.0492518	240	0.244808	0.245674	0.159608	0.208712	0.220347	0.109613	0.203601	0.233081	720	0.016073	0.00516565	0.0293502	0.0567606	0.0499331	0.0414551	0.0832185	0.0567625
blanching	oven	300	0.0311976	0.0541113	0.0337045	0.0294444	0.0289156	0.054845	0.0138839	0.0231965	300	0.17539	0.170888	0.0408468	0.119315	0.0737613	0.0603107	0.095	0.150652	780	0.0143104	0.00357837	0.0174687	0.0486795	0.034529	0.0353338	0.0729793	0.0486812
blanching	oven	360	0.0274866	0.0274866	0.0294442	0.0294444	0.0232561	0.0331094	0.00998346	0.0109246	360	0.100666	0.1186	0.0199962	0.0653442	0.0578101	0.0328957	0.0539725	0.0958657	840	0.0126616	0.00248985	0.0158583	0.041919	0.028951	0.0302584	0.0709187	0.0419206
		420	0.0254962	0.0137311	0.0274926	0.00674982	0.020191	0.020191	0.00802301	0.00514481	420	0.00150071	0.0821563	0.013299	0.0344449	0.0178112	0.0178112	0.0274203	0.0601909	900	0.0118097	0.00173953	0.0130405	0.0362304	0.0246484	0.0260222	0.0686406	0.0362319
